# Supplementary material for: Spatially-Resolved Study of the Electronic Transport and Resistive Switching in Polycrystalline Bismuth Ferrite
Source: Sensors (Basel). 2023 Jan 3;23(1):526. doi: 10.3390/s23010526 (PMC9823478; doi:10.3390/s23010526)
Supplement: Supplementary file 1 [file sensors-23-00526-s001.zip]

Archive with 1 entries (1 files):
- sensors-2123687-supplementary.pdf
